# Supplementary material for: Questionnaire and Portable Sleep Test Screening of Sleep Disordered Breathing in Acute Stroke and TIA
Source: J Clin Med. 2021 Aug 13;10(16):3568. doi: 10.3390/jcm10163568 (PMC8396899; doi:10.3390/jcm10163568)
Supplement: Supplementary file 1 [file jcm-10-03568-s001.zip]

Archive with 1 entries (1 files):
- jcm-1239022-supplementary.pdf
